# Supplementary material for: Random forest of perfect trees: concept, performance, applications and perspectives
Source: Bioinformatics. 2021 Feb 1;37(15):2165–74. doi: 10.1093/bioinformatics/btab074 (PMC8352507; doi:10.1093/bioinformatics/btab074)
Supplement: btab074_Supplementary_Data [file btab074_supplementary_data.zip]

Archive with 4 entries (4 files):
- supplementary data 1 revision2.docx
- Supplementary data 2 revision2.doc
- Supplementary data 3 revision2.docx
- Supplementary data 4 revision2.docx
